# Supplementary material for: Implementing Activity-Based Therapy for Spinal Cord Injury Rehabilitation in Canada: Challenges and Proposed Solutions
Source: Healthcare (Basel). 2024 Mar 22;12(7):703. doi: 10.3390/healthcare12070703 (PMC11011823; doi:10.3390/healthcare12070703)
Supplement: Supplementary file 1 [file healthcare-12-00703-s001.zip]

Archive with 1 entries (1 files):
- healthcare-2875177-supplementary.pdf
